# Supplementary material for: Excitation-inhibition imbalance disrupts visual familiarity in amyloid and non-pathology conditions
Source: Cell Rep. Author manuscript; Available in PMC 2023 Feb 20. (PMC9939293; doi:10.1016/j.celrep.2022.111946)
Supplement: 2 [file NIHMS1870512-supplement-2.xlsx]

## Sheet: Figure 1
				for t-tests - CI is for the difference between the means
Figure	Sample size	Statistical test	Pearson's r value	95% confidence interval x	P value (two-tailed)	F, DFn, Dfd	T value, df	Kolmogorov-Smirnov D	Mann-Whitney U	Krukas-Wallis statistic
Figure 1D - PSD95+ spines	WT = 11 cells (10 mice), hAPP = 12 cells (12 mice)	unpaired ttest		-0.4766 to 1.384	0.322		t=1.014, df=21
Figure 1D - Inhibitory shaft	WT = 11 cells (10 mice), hAPP = 12 cells (12 mice)	unpaired ttest		-0.3328 to 0.1466	0.4284		t=0.8075, df=21
Figure 1D - Dually innervated spines (DIS)	WT = 11 cells (10 mice), hAPP = 12 cells (12 mice)	unpaired ttest		-0.2558 to 0.2105	0.8418		t=0.2021, df=21
Figure 1D - PSD95- spines	WT = 11 cells (10 mice), hAPP = 12 cells (12 mice)	unpaired ttest		-0.1971 to 0.4669	0.4076		t=0.8451, df=21
Figure 1E- Apical dendrites - wild type	64 dendrites	Pearson's correlation	0.4318	0.2081 to 0.6126	0.0004
Figure 1E- Apical dendrites - hAPP	73 dendrites	Pearson's correlation	0.1149	-0.1183 to 0.3361	0.3332
Figure 1E-Basal dendrites - wild type	77 dendrites	Pearson's correlation	0.4626	0.2662 to 0.6221	<0.0001
Figure 1E-Basal dendrites - hAPP	79 dendrites	Pearson's correlation	0.3844	0.1785 to 0.5581	0.0005
Figure 1E-All dendrites - wild type	141 dendrites	Pearson's correlation	0.4944	0.3584 to 0.6099	<0.0001
Figure 1E-All dendrites - hAPP	152 dendrites	Pearson's correlation	0.2769	0.1232 to 0.4177	0.0006
Figure 1F- Apical - E/I ratio	64 dendrites (WT), 73 dendrites (hAPP)	Kolmogorov-Smirnov test			0.0143			0.269
Figure 1F- Basal - E/I ratio	77 dendrites (WT), 79 dendrites (hAPP)	Kolmogorov-Smirnov test			0.1106			0.1927
Figure 1F- Apical - Excitatory synapse	64 dendrites (WT), 73 dendrites (hAPP)	Kolmogorov-Smirnov test			0.0016			0.3241
Figure 1F- Basal - Excitatory synapse	77 dendrites (WT), 79 dendrites (hAPP)	Kolmogorov-Smirnov test			0.0873			0.2004
Figure 1F- Apical - Inhibitory synapse	64 dendrites (WT), 73 dendrites (hAPP)	Kolmogorov-Smirnov test			0.2978			0.167
Figure 1F- Basal - Inhibitory synapse	77 dendrites (WT), 79 dendrites (hAPP)	Kolmogorov-Smirnov test			0.5818			0.1244

## Sheet: Figure 2
				for t-tests - CI is for the difference between the means
Figure	Sample size	Statistical test	Pearson's r value	95% confidence interval x	P value (two-tailed)	F value, df	T value, df	Kolmogorov-Smirnov D	Mann-Whitney U	Krukas-Wallis statistic
Figure 2B	8 (WT); 6 (hAPP) mice	Mann Whitney test			0.5728				19
Figure 2C	8 (WT); 6 (hAPP) mice	Unpaired t test		-50.01 to 19.29	0.3531		t=0.9660, df=12
Figure 2D	8 (WT); 6 (hAPP) mice	Unpaired t test		-21.94 to 66.57	0.2935		t=1.099, df=12
Figure 2E	8 (WT); 6 (hAPP) mice	Unpaired t test		-5.580 to 114.4	0.0716		t=1.976, df=12
Figure 2F	8 (WT); 6 (hAPP) mice	Unpaired t test		18.41 to 133.2	0.0139		t=2.878, df=12

## Sheet: Figure 3
				for t-tests - CI is for the difference between the means
Figure	Sample size	Statistical test	Pearson's r value	95% confidence interval x	P value (two-tailed)	F value, df	T value, df	Kolmogorov-Smirnov D	Mann-Whitney U	Krukas-Wallis statistic
Figure 3B (AUC/100sec)	10 (WT); 9 (hAPP) mice	Unpaired t test		-178.0 to 178.0	0.9999		t=0.0001836, df=18
Figure 3B (events/100 sec)	10 (WT); 9 (hAPP) mice	Unpaired t test		-0.5927 to 1.364	0.417		t=0.8319, df=17
Figure 3D (AUC/100sec)-all neurons	8 (WT); 6 (hAPP) mice	Unpaired t test		-148.7 to 370.2	0.3707		t=0.9300, df=12
Figure 3D (events/100 sec)-all neurons	8 (WT); 6 (hAPP) mice	Unpaired t test		-3.730 to -0.9106	0.0037		t=3.586, df=12
Figure 3D (AUC/100sec)- active (high threshold)	8 (WT); 6 (hAPP) mice	Mann Whitney test			0.0593				9
Figure 3D (events/100 sec)-active high threshold	8 (WT); 6 (hAPP) mice	Unpaired t test		-4.544 to 0.3482	0.0863		t=1.869, df=12
Figure 3D (AUC/100sec)- active (only low threshold)	8 (WT); 6 (hAPP) mice	Mann Whitney test			0.4908				18
Figure 3D (events/100 sec)-active only low threshold	8 (WT); 6 (hAPP) mice	Unpaired t test		-4.913 to -1.593	0.0011		t=4.270, df=12
Figure 3E (AUC/100sec) - all neurons	8 (WT); 6 (hAPP) mice	Unpaired t test		-31.39 to 31.48	0.9974		t=0.003275, df=12
Figure 3E (AUC/100sec) - active neurons only low threshold	8 (WT); 6 (hAPP) mice	Mann Whitney test			0.8518				22
Figure 3F	740 (WT), 434 (hAPP) neurons	Chi-square test			<0.0001

## Sheet: Figure 4
				for t-tests - CI is for the difference between the means
Figure	Sample size	Statistical test	Pearson's r value	95% confidence interval x	P value (two-tailed)	F value, df	T value, df	Kolmogorov-Smirnov D	Mann-Whitney U	Krukas-Wallis statistic	Chi-square, dF
Figure 4B - Average node degree	8 (WT); 6 (hAPP) mice	Unpaired t test		-31.09 to -6.873	0.0051		t=3.416, df=12
Figure 4B - Skew	8 (WT); 6 (hAPP) mice	Mann Whitney test			0.0047				3
Figure 4C	740 (WT), 434 (hAPP) neurons	Linear regression (least squares fit slope comparison)			<0.0001	F = 67.44 DFn =1, DFd = 1168
Figure 4D - 0 deg	8 (WT); 6 (hAPP) mice	Unpaired t test		0.001047 to 0.2883	0.0486		t=2.195, df=12
Figure 4D - 45 deg	8 (WT); 6 (hAPP) mice	Unpaired t test		-0.07090 to 0.1765	0.3708		t=0.9299, df=12
Figure 4D - 90 deg	8 (WT); 6 (hAPP) mice	Unpaired t test		0.03501 to 0.2793	0.0159		t=2.803, df=12
Figure 4D - 135 deg	8 (WT); 6 (hAPP) mice	Unpaired t test		0.04720 to 0.2640	0.0087		t=3.128, df=12
Figure 4D - NI	8 (WT); 6 (hAPP) mice	Unpaired t test		0.008294 to 0.2536	0.0383		t=2.326, df=12
Figure 4F - Fraction per ensemble	740 (WT), 434 (hAPP) neurons	Chi-square test			<0.0001						80.95, 3
Figure 4F - # ensemble	8 (WT); 6 (hAPP) mice	Mann Whitney test			0.0619				9.5
Figure 4F - # neurons/ensemble	8 (WT); 6 (hAPP) mice	Mann Whitney test			0.1079				11
Figure 4G - WT	8 (WT); 6 (hAPP) mice	Krukas-Wallis test			0.9704					0.2428
Figure 4G - hAPP	8 (WT); 6 (hAPP) mice	Krukas-Wallis test			0.016					10.27
Figure 4H	740 (WT), 434 (hAPP) neurons	Linear regression (least squares fit slope comparison)			<0.0001	F = 10.92 DFn =1, DFd = 1170
Figure 4I (<1 ens)	128 (WT); 27 (hAPP) neurons	Kolmogorov-Smirnov test			0.3382			0.1994
Figure 4I (1 or more ens)	45 (WT); 43 (hAPP) neurons	Kolmogorov-Smirnov test			0.021			0.322
Figure 4K (<1 ens)	201 (WT); 68 (hAPP) neurons	Kolmogorov-Smirnov test			<0.0001			0.3628
Figure 4K (1 or more ens)	47 (WT); 51 (hAPP) neurons	Kolmogorov-Smirnov test			0.0035			0.3605

## Sheet: Figure 5
				for t-tests - CI is for the difference between the means
Figure	Sample size	Statistical test	Pearson's r value	95% confidence interval x	P value (two-tailed)	F value, df	T value, df	Kolmogorov-Smirnov D	Mann-Whitney U	Krukas-Wallis statistic
Figure 5B	11 (WT-light)	One sample t test		-0.6310 to -0.3224	<0.0001		t=6.885, df=10
Figure 5B	9 (WT-dark)	One sample t test		-0.5967 to -0.05842	0.023		t=2.807, df=8
Figure 5B	9 (hAPP-light)	One sample t test		-0.3766 to 0.3581	0.955		t=0.05820, df=8
Figure 5B	9 (hAPP-dark)	One sample t test		-0.7012 to -0.3196	0.0003		t=6.169, df=8
Related to Figure 5B (WT vs hAPP post/pre-training ratio - Light)	11 (WT-light); 9 (hAPP-light)	Unpaired t test		0.1259 to 0.8090	0.01		t=2.876, df=18
Related to Figure 5B (WT vs hAPP post/pre-training ratio - Dark)	9 (WT-dark); 9 (hAPP-dark)	Unpaired t test		-0.4861 to 0.1205	0.2195		t=1.278, df=16
Figure 5C	11 (WT-light)	One sample t test		-0.6008 to -0.3254	<0.0001		t=7.492, df=10
Figure 5C	9 (WT-dark)	One sample t test		-0.5573 to -0.1905	0.0015		t=4.702, df=8
Figure 5C	9 (hAPP-light)	One sample t test		-0.5573 to 0.2471	0.3998		t=0.8893, df=8
Figure 5C	9 (hAPP-dark)	One sample t test		-0.7381 to -0.1774	0.0055		t=3.766, df=8
Related to Figure 5C (WT vs hAPP post/pre-training ratio - Light)	11 (WT-light); 9 (hAPP-light)	Unpaired t test		-0.05159 to 0.6676	0.0887		t=1.800, df=18
Related to Figure 5C (WT vs hAPP post/pre-training ratio - Dark)	9 (WT-dark); 9 (hAPP-dark)	Unpaired t test		-0.3918 to 0.2241	0.5719		t=0.5772, df=16
Figure 5D	11 (WT-light)	One sample t test		-0.6006 to -0.3404	<0.0001		t=8.059, df=10
Figure 5D	9 (WT-dark)	One sample t test		-0.3502 to -0.03165	0.0252		t=2.834, df=7
Figure 5D	9 (hAPP-light)	One sample t test		-0.4892 to 1.026	0.4375		t=0.8171, df=8
Figure 5D	9 (hAPP-dark)	One sample t test		-0.6708 to -0.02476	0.0383		t=2.546, df=7
Related to Figure 5D (WT vs hAPP post/pre-training ratio - Light)	11 (WT-light); 9 (hAPP-light)	Unpaired t test		0.1037 to 1.374	0.0251		t=2.444, df=18
Related to Figure 5D (WT vs hAPP post/pre-training ratio - Dark)	9 (WT-dark); 9 (hAPP-dark)	Unpaired t test		-0.4835 to 0.1698	0.3206		t=1.030, df=14
Figure 5E	11 (WT-light)	One sample t test		-0.7295 to -0.3728	<0.0001		t=7.124, df=8
Figure 5E	9 (WT-dark)	One sample t test		-0.9169 to 0.2888	0.264		t=1.201, df=8
Figure 5E	9 (hAPP-light)	One sample t test		-0.6484 to 1.549	0.3722		t=0.9452, df=8
Figure 5E	9 (hAPP-dark)	Wilcoxon Signed Rank test			0.0039		t=13.27, df=8
Related to Figure 5E (WT vs hAPP post/pre-training ratio - Light)	11 (WT-light); 9 (hAPP-light)	Unpaired t test		-0.02178 to 2.025	0.0545		t=2.075, df=16
Related to Figure 5E (WT vs hAPP post/pre-training ratio - Dark)	9 (WT-dark); 9 (hAPP-dark)	Mann-Whitney U test			0.1005
Figure 5F	11 (WT-light)	One sample t test		0.02706 to 1.077	0.0411		t=2.343, df=10
Figure 5F	9 (WT-dark)	Wilcoxon Signed Rank test			0.9102
Figure 5F	9 (hAPP-light)	One sample t test		-0.1975 to 0.3934	0.4665		t=0.7645, df=8
Figure 5F	9 (hAPP-dark)	One sample t test		0.2710 to 1.613	0.0119		t=3.238, df=8
Related to Figure 5F (WT vs hAPP post/pre-training ratio - Light)	11 (WT-light); 9 (hAPP-light)	Unpaired t test		-1.055 to 0.1468	0.1298		t=1.588, df=18
Related to Figure 5F (WT vs hAPP post/pre-training ratio - Dark)	9 (WT-dark); 9 (hAPP-dark)	Unpaired t test		-0.2329 to 1.495	0.1411		t=1.548, df=16
Figure 5H	6 (WT-light); 6 (WT-dark) neurons	Paired t test		-0.9619 to -0.2413	0.0078		t=4.292, df=5

## Sheet: Figure 6
				for t-tests - CI is for the difference between the means
Figure	Sample size	Statistical test	Pearson's r value	95% confidence interval x	P value (two-tailed)	Adjusted P value	F (DFn, DFd)	T value, df	Kolmogorov-Smirnov D	Mann-Whitney U	Krukas-Wallis statistic
Figure 6D	9 (WT-light); 12 (hAPP-light); 14 (WT-dark); 9 (hAPP-dark)	Three-way ANOVA			Training: <0.0001		F (2.000, 48.00) = 21.79
					(WT vs hAPP): 0.4880		F (0.8644, 20.74) = 0.4361
					(Light vs Dark): 0.4588		F (1, 24) = 0.5668
					Training x (WT vs hAPP): 0.3776		F (1.869, 22.43) = 1.003
					Training x (Light vs Dark): 0.5375		F (2, 48) = 0.6290
					(WT vs hAPP) x (Light vs Dark): 0.1497		F (1, 24) = 2.215
					Training x (WT vs hAPP) x (Light vs Dark): 0.0148		F (2, 24) = 5.044
		Šídák's multiple comparisons test		0.02696 to 0.3705	WT-D1 vs. WT-D9-45	0.012
				-0.4595 to -0.1160	WT-D9-45 vs. WT-D9-135	0.0001
				-0.1161 to 0.1814	hAPP-D1 vs. hAPP-D9-45	0.9999
				-0.2359 to 0.06161	hAPP-D9-45 vs. hAPP-D9-135	0.6795
				-0.1349 to 0.1865	WT-D1 vs. hAPP-D1	0.9999
				-0.3009 to 0.02042	WT-D9-45 vs. hAPP-D9-45	0.1376
				-0.02599 to 0.2494	WT-DARK-D1 vs. WT-DARK-D9-45	0.2124
				-0.2149 to 0.06056	WT-DARK-D9-45 vs. WT-DARK-D9-135	0.7367
				-0.007382 to 0.3361	hAPP-DARK-D1 vs. hAPP-DARK-D9-45	0.0715
				-0.3707 to -0.02721	hAPP-DARK-D9-45 vs. hAPP-DARK-D9-135	0.0119
				-0.09690 to 0.2144	WT-DARK-D1 vs. hAPP-DARK-D1	0.9784
				-0.04425 to 0.2671	WT-DARK-D9-45 vs. hAPP-DARK-D9-45	0.3809

## Sheet: Supplemental figures
				for t-tests - CI is for the difference between the means
Figure	Sample size	Statistical test	Pearson's r value	95% confidence interval x	P value (two-tailed)	F value, df	T value, df	Kolmogorov-Smirnov D	Mann-Whitney U	Krukas-Wallis statistic
Figure S1A	5 (WT); 8 (hAPP)	Unpaired t test		0.7763 to 361.4	0.0492		t=2.210, df=11
Figure S1D	8 hAPP mice	Pearson's correlation	-0.4929		0.2145
Figure S1E	58659 hAPP neurons	Pearson's correlation	0.006366		0.1231
Figure S3C - PSD95	8 (WT); 7 (hAPP)	Unpaired t test		-329.7 to 3110	0.1043		t=1.746, df=13
Figure S3C - Gephyrin	8 (WT); 7 (hAPP)	Mann Whitney test			0.2319				17
Figure S3C - PSD95/Gephyrin ratio	8 (WT); 7 (hAPP)	Unpaired t test		-0.2508 to 1.686	0.1334		t=1.601, df=13
Figure S3E - PSD95	8 (WT); 7 (hAPP)	Unpaired t test		-1181 to 2543	0.4436		t=0.7902, df=13
Figure S3E - Gephyrin	8 (WT); 7 (hAPP)	Unpaired t test		-1126 to 99.07	0.0933		t=1.811, df=13
Figure S3E - PSD95/Gephyrin ratio	8 (WT); 7 (hAPP)	Unpaired t test		0.06906 to 0.6375	0.0187		t=2.685, df=13
Figure S3G - PSD95	8 (WT); 7 (hAPP)	Unpaired t test		916.8 to 3969	0.0042		t=3.458, df=13
Figure S3G - Gephyrin	8 (WT); 7 (hAPP)	Unpaired t test		-1171 to 386.6	0.2964		t=1.088, df=13
Figure S3G - PSD95/Gephyrin ratio	8 (WT); 7 (hAPP)	Unpaired t test		0.5527 to 1.533	0.0005		t=4.597, df=13
Figure S4D - 0 deg	8 (WT); 6 (hAPP) mice	Unpaired t test		5.509 to 41.62	0.0148		t=2.844, df=12
Figure S4D - 45 deg	8 (WT); 6 (hAPP) mice	Unpaired t test		-9.345 to 25.22	0.3368		t=1.001, df=12
Figure S4D - 90 deg	8 (WT); 6 (hAPP) mice	Unpaired t test		-6.391 to 35.84	0.1546		t=1.519, df=12
Figure S4D - 135 deg	8 (WT); 6 (hAPP) mice	Unpaired t test		7.573 to 59.41	0.0156		t=2.815, df=12
Figure S4D - NI	8 (WT); 6 (hAPP) mice	Unpaired t test		3.104 to 90.23	0.0378		t=2.334, df=12
Figure S5A - All neurons	8 (WT); 6 (hAPP) mice	Unpaired t test		-50.14 to 9.809	0.1684		t=1.466, df=12
Figure S5A - Active high	8 (WT); 6 (hAPP) mice	Mann Whitney test			0.1419				12
Figure S5A - Active low	8 (WT); 6 (hAPP) mice	Unpaired t test		-61.32 to -1.511	0.041		t=2.289, df=12
Figure S5B - 0 deg	8 (WT); 6 (hAPP) mice	Unpaired t test		-6.877 to 8.274	0.8442		t=0.2008, df=12
Figure S5B - 45 deg	8 (WT); 6 (hAPP) mice	Unpaired t test		-8.432 to 3.120	0.3362		t=1.002, df=12
Figure S5B - 90 deg	8 (WT); 6 (hAPP) mice	Unpaired t test		-15.48 to 2.768	0.155		t=1.518, df=12
Figure S5B - 135 deg	8 (WT); 6 (hAPP) mice	Unpaired t test		-8.078 to 5.289	0.6576		t=0.4545, df=12
Figure S5B - NI	8 (WT); 6 (hAPP) mice	Unpaired t test		-19.24 to 10.89	0.5573		t=0.6036, df=12
Figure S5C - 0 deg	8 (WT); 6 (hAPP) mice	Unpaired t test		-42.54 to 0.9971	0.0597		t=2.079, df=12
Figure S5C - 45 deg	8 (WT); 6 (hAPP) mice	Unpaired t test		-45.93 to -6.330	0.014		t=2.875, df=12
Figure S5C - 90 deg	8 (WT); 6 (hAPP) mice	Unpaired t test		-47.93 to -11.75	0.0037		t=3.594, df=12
Figure S5C - 135 deg	8 (WT); 6 (hAPP) mice	Unpaired t test		-48.10 to -7.852	0.0105		t=3.029, df=12
Figure S5C - NI	8 (WT); 6 (hAPP) mice	Unpaired t test		-49.64 to 10.64	0.1841		t=1.409, df=12
Figure S5D- GS (0 deg)	8 (WT); 6 (hAPP) mice	Unpaired t test		-2.332 to 4.406	0.5152		t=0.6705, df=12
Figure S5D- GS (45 deg)	8 (WT); 6 (hAPP) mice	Unpaired t test		-4.198 to 5.302	0.8044		t=0.2532, df=12
Figure S5D- GS (90 deg)	8 (WT); 6 (hAPP) mice	Unpaired t test		-1.689 to 5.464	0.2725		t=1.150, df=12
Figure S5D- GS (135 deg)	8 (WT); 6 (hAPP) mice	Unpaired t test		-2.152 to 3.745	0.5669		t=0.5889, df=12
Figure S5D- GS (NI)	8 (WT); 6 (hAPP) mice	Unpaired t test		-1.937 to 5.068	0.3494		t=0.9737, df=12
Figure S6A	740 (WT), 434 (hAPP) neurons	Linear regression (least squares fit slope comparison)			<0.0001	F = 54.43 DFn =1, DFd = 1167
Figure S6B	740 (WT), 434 (hAPP) neurons	Linear regression (least squares fit slope comparison)			0.0094	F = 6.77 DFn =1, DFd = 1167
Figure S6C	740 (WT), 434 (hAPP) neurons	Linear regression (least squares fit slope comparison)			<0.0001	F = 39.85 DFn =1, DFd = 1167
Figure S6D	740 (WT), 434 (hAPP) neurons	Linear regression (least squares fit slope comparison)			<0.0001	F = 23.40 DFn =1, DFd = 1167
Figure S7A	75 (WT), 41 (hAPP) neurons	Kolmogorov-Smirnov test			0.0284			0.2833
Figure S7B	75 (WT), 41 (hAPP) neurons	Kolmogorov-Smirnov test			0.1041			0.2337
Figure S7C	75 (WT), 41 (hAPP) neurons	Pearson's correlation	r = -0.11 (WT), r = -0.05(hAPP)		0.3540 (WT), 0.7534(hAPP)
Figure S7D	242 (WT), 98 (hAPP) neurons	Kolmogorov-Smirnov test			0.0107			0.1937
Figure S8B	11 (WT-light)	One sample t test		-0.3354 to 0.1185	0.312		t=1.065, df=10
Figure S8B	9 (WT-dark)	One sample t test		-0.1678 to 0.5911	0.2344		t=1.286, df=8
Figure S8B	9 (hAPP-light)	One sample t test		0.1267 to 1.153	0.0207		t=2.875, df=8
Figure S8B	9 (hAPP-dark)	One sample t test		0.1267 to 1.004	0.0178		t=2.972, df=8
Figure S8B	11 (WT-light)	One sample t test		-0.3261 to 0.3013	0.9316		t=0.08798, df=10
Figure S8B	9 (WT-dark)	One sample t test		-0.3731 to 1.340	0.2293		t=1.302, df=8
Figure S8B	9 (hAPP-light)	One sample t test		-0.03317 to 0.4848	0.0792		t=2.011, df=8
Figure S8B	9 (hAPP-dark)	One sample t test		-0.08697 to 0.4982	0.1438		t=1.621, df=8
Figure S8D	11 (WT-light);9 (WT-dark);9 (hAPP-light);9 (hAPP-dark)	Mixed model ANOVA			Training x genotype P = 0.0561	F = 4.171; DFn = 1, DFd = 18
Figure S8E	11 (WT-light)	Linear regression			<0.0001	F = 56.34 DFn =1, DFd = 9
Figure S8E	9 (WT-dark)	Linear regression			0.2114	F = 1.892 DFn =1, DFd = 7
Figure S8E	9 (hAPP-dark)	Linear regression			0.0244	F = 8.174 DFn =1, DFd = 7
Figure S9A - right stimulus (all-light mice)	23 sessions	Paired t test		-0.1644 to -0.05457	0.0004		t=4.135, df=22
Figure S9A - left stimulus (all-light mice)	19 sessions	Paired t test		-0.2550 to -0.1422	<0.0001		t=7.397, df=18
Figure S9A - right stimulus (WT-light mice)	11 sessions	Paired t test		-0.2085 to -0.05309	0.0038		t=3.750, df=10
Figure S9A - left stimulus (WT-light mice)	7 sessions	Paired t test		-0.3348 to -0.1511	0.0006		t=6.472, df=6
Figure S9A - right stimulus (hAPP-light mice)	12 sessions	Paired t test		-0.1779 to -0.001872	0.0461		t=2.248, df=11
Figure S9A - left stimulus (WT-light mice)	12 sessions	Paired t test		-0.2507 to -0.09480	0.0005		t=4.877, df=11
Figure S9B - left	9 (WT-light); 12 (hAPP-light)	Unpaired t test		-427.7 to 793.9	0.5378		t=0.6275, df=19
Figure S9B - right	9 (WT-light); 12 (hAPP-light)	Unpaired t test		-852.5 to 1604	0.5296		t=0.6404, df=19
