# Supplementary material for: Excitation-inhibition imbalance disrupts visual familiarity in amyloid and non-pathology conditions
Source: Cell Rep. Author manuscript; Available in PMC 2023 Feb 20. (PMC9939293; doi:10.1016/j.celrep.2022.111946)
Supplement: 3 [file NIHMS1870512-supplement-3.xlsx]

## Sheet: Sheet1
Figure	WT-light-pretraining	WT-light-posttraining	WT-dark-pretraining	WT-dark-posttraining	hAPP-light-pretraining	hAPP-light-posttraining	hAPP-dark-pretraining	hAPP-dark-posttraining
	Mean ± SEM	Mean ± SEM	Mean ± SEM	Mean ± SEM	Mean ± SEM	Mean ± SEM	Mean ± SEM	Mean ± SEM
Figure 5B (population AUC)	2.02±0.23	1.04±0.15	2.24±0.37	1.43±0.29	1.62±0.38	1.24±0.19	1.90±0.23	0.95±0.22
Figure 5C (fraction of active neurons)	0.29±0.02	0.16±0.02	0.31±0.04	0.20±0.04	0.21±0.03	0.15±0.02	0.24±0.02	0.13±0.03
Figure 5D (Node degrees)	17.95±2.77	9.15±1.71	14.69±2.52	12.03±2.31	12.82±2.58	12.36±1.69	12.97±1.85	7.42±1.01
Figure 5E (Fraction of high-responsive neurons)	0.08±0.02	0.03±0.008	0.10±0.02	0.06±0.02	0.07±0.03	0.05±0.01	0.09±0.02	0.02±0.01
Figure 5F (Tau)	-0.22±0.02	-0.31±0.04	-0.23±0.02	-0.28±0.05	-0.21±0.02	-0.22±0.02	-0.17±0.02	-0.33±0.07
Figure S8B (population AUC - novel stimuli)	2.02±0.23	1.74±0.26	2.24±0.37	2.51±0.46	1.62±0.38	2.76±0.69	1.90±0.23	3.07±0.55
Figure S8C (Node degrees - novel stimuli)	Same as Figure 5D	15.02 ± 1.56	Same as Figure 5D	18.59 ± 2.79	Same as Figure 5D	14.69 ± 2.77	Same as Figure 5D	15.76 ± 2.67

## Sheet: Additional_info
For some data points the ratio of the mean values (presented in Table 2) yields different values compared to mean of the ratios (presented in Figure 3). The below table (related to Fig. 3B) is an example for such a difference
Mice	hAPP-light-pretraining	hAPP-light-posttraining	Ratio (post/pre)
1	0.575289	0.638858	1.1105
2	4.05788	0.879947	0.216849
3	2.54989	1.57255	0.616713
4	1.15284	2.22449	1.92958
5	2.08304	1.79033	0.85948
6	1.01478	0.800339	0.788683
7	0.956122	1.09831	1.14871
8	0.421563	0.55474	1.31591
9	1.75115	1.62881	0.930138
Mean	1.61806	1.24315	0.99073
SEM	0.383559	0.193926	0.159295
Here the ratio of the post and pretraining means (1.24 and 1.62, respectively) is 0.77 whereas the mean of the ratios is 0.99. Similarly, ratio of the mean of posttraining (0.05±0.01) and pretraining (0.07±0.03) for high-responsive neurons (Fig. 3E) is 0.71, whereas mean of the ratios is higher (1.45±0.48) due to higher variability
